# Supplementary material for: Studies of liver tissue identify functional gene regulatory elements associated to gene expression, type 2 diabetes, and other metabolic diseases
Source: Hum Genomics. 2019 Apr 29;13:20. doi: 10.1186/s40246-019-0204-8 (PMC6489362; doi:10.1186/s40246-019-0204-8)
Supplement: Supplementary file 5 — Table S1. List of liver-related traits selected from the GWAS catalog. (XLSX 29 kb) [file 40246_2019_204_MOESM5_ESM.xlsx]

## Sheet: Selected
Liver and metabolism related diseases/traits
Acute insulin response
Acute-on-chronic liver failure in hepatitis B
Acute-on-chronic liver failure in hepatitis B
Alanine aminotransferase (ALT) levels after remission induction therapy in actute lymphoblastic leukemia (ALL)
Alanine transaminase levels
Alanine transaminase levels
Alcohol dependence or chronic alcoholic pancreatitis or alcohol-related liver cirrhosis
Alcohol dependence or chronic alcoholic pancreatitis or alcohol-related liver cirrhosis
Aspartate aminotransferase levels
Autoimmune hepatitis type-1
Autoimmune hepatitis type-1
Basal metabolic rate
Biliary atresia
Biliary atresia
Bilirubin levels
Bilirubin levels
Bilirubin levels in extreme obesity
Bilirubin levels in extreme obesity
Biochemical measures
Blood metabolite levels
Blood metabolite ratios
Blood protein levels
Blood protein levels
Butyrylcholinesterase levels
C4b binding protein levels
Cardiovascular disease risk factors
Cholelithiasis-related traits in sickle cell anemia
Cholesterol
Cholesterol and Triglycerides
Cholesterol, total
Chronic hepatitis B infection
Chronic hepatitis C infection
Cirrhosis (alcohol related)
Cirrhosis (alcohol related)
Clinical laboratory measurements
Clinical laboratory measurements
Coagulation factor levels
Complement C3 and C4 levels
Coronary artery calcified atherosclerotic plaque (130 HU threshold) in type 2 diabetes
Coronary artery calcified atherosclerotic plaque (90 or 130 HU threshold) in type 2 diabetes
Coronary artery calcified atherosclerotic plaque score in type 2 diabetes
C-reactive protein
C-reactive protein levels
C-reactive protein levels or HDL-cholesterol levels (pleiotropy)
C-reactive protein levels or LDL-cholesterol levels (pleiotropy)
C-reactive protein levels or total cholesterol levels (pleiotropy)
C-reactive protein levels or triglyceride levels (pleiotropy)
Creatine kinase in statin users
Delta-5 desaturase activity
Delta-6 desaturase activity
Diabetes (gestational)
Diabetes (incident)
Diabetes in response to antihypertensive drug treatment (treatment strategy interaction)
Diabetes related insulin traits
Diabetic kidney disease
Diabetic retinopathy
Diabetic retinopathy in type 2 diabetes
Drug-induced cholestatic/mixed liver injury
Drug-induced cholestatic/mixed liver injury
Drug-induced hepatocellular liver injury
Drug-induced hepatocellular liver injury
Drug-induced liver injury
Drug-induced liver injury
Drug-induced liver injury (amoxicillin-clavulanate)
Drug-induced liver injury (amoxicillin-clavulanate)
Drug-induced liver injury (anti-tuberculosis drugs)
Drug-induced liver injury (anti-tuberculosis drugs)
Drug-induced liver injury (diclofenac)
Drug-induced liver injury (diclofenac)
Drug-induced liver injury (flucloxacillin)
Drug-induced liver injury (flucloxacillin)
Drug-induced liver injury (fluoroquinolones)
Drug-induced liver injury (fluoroquinolones)
Drug-induced liver injury (nitrofurantoin)
Drug-induced liver injury (nitrofurantoin)
Drug-induced liver injury (nonsteroidal anti-inflammatory drugs)
Drug-induced liver injury (nonsteroidal anti-inflammatory drugs)
Drug-induced liver injury (statins)
Drug-induced liver injury (statins)
Drug-induced liver injury (terbinafine)
Factor VII
Factor VII levels
Factor VIII levels
Factor XI
Familial hepatitis B virus-related hepatocellular carcinoma
Familial hepatitis B virus-related hepatocellular carcinoma
Fasting blood glucose
Fasting blood glucose (BMI interaction)
Fasting blood glucose adjusted for BMI
Fasting plasma glucose
Fasting plasma glucose (childhood)
Ferritin levels
Fibrinogen
Fibrinogen levels
Fibrinogen levels (smoking status, alcohol consumption or body mass index interaction)
Foot ulcer and neuropathy in diabetes
Foot ulcer in diabetes and neuropathy
Gallstone disease
Gamma gluatamyl transferase levels
Gamma gluatamyl transferase levels
Gamma glutamyl transpeptidase
Gamma glutamyl transpeptidase
Glucose homeostasis traits
Glycerophospholipid levels
HDL cholesterol
HDL Cholesterol - Triglycerides (HDLC-TG)
HDL cholesterol change in response to fenofibrate in statin-treated type 2 diabetes
HDL Cholesterol in HIV-infection
HDL cholesterol levels
Hematological and biochemical traits
Hematology traits
Hepatic lipid content in extreme obesity
Hepatitis
Hepatitis
Hepatitis A
Hepatitis B
Hepatitis B (viral clearance)
Hepatitis B vaccine response
Hepatitis C induced liver cirrhosis
Hepatitis C induced liver cirrhosis
Hepatitis C induced liver fibrosis
Hepatitis C induced liver fibrosis
Hepatocellular carcinoma
Hepatocellular carcinoma
Hepatocellular carcinoma in hepatitis B infection
Hepatocellular carcinoma in hepatitis B infection
Hepatocellular carcinoma in post hepatitis C eradication by interferon therapy
Hepatocellular carcinoma in post hepatitis C eradication by interferon therapy
Hepatocyte growth factor levels
Hereditary hemochromatosis-related traits (HFE mutation homozygotes)
High density lipoprotein cholesterol levels
Homeostasis model assessment of insulin resistance
Homeostasis model assessment of insulin resistance (dietary factor interaction)
Hypertriglyceridemia
Immunoglobulin light chain (AL) amyloidosis (liver involvement)
Immunoglobulin light chain (AL) amyloidosis (liver involvement)
Lapatinib-induced hepatotoxicity
Lapatinib-induced hepatotoxicity
LDL (oxidized)
LDL cholesterol
LDL cholesterol change in response to fenofibrate in statin-treated type 2 diabetes
LDL cholesterol levels
LDL cholesterol to HDL cholesterol ratio
LDL peak particle diameter (total fat intake interaction)
Lipid levels in hepatitis C treatment
Lipid metabolism phenotypes
Lipid traits
Lipoprotein (a) - cholesterol levels
Lipoprotein (a) levels
Liver disease severity in Alagille syndrome
Liver disease severity in Alagille syndrome
Liver enzyme levels
Liver enzyme levels
Liver enzyme levels (alanine transaminase)
Liver enzyme levels (alanine transaminase)
Liver enzyme levels (alkaline phosphatase)
Liver enzyme levels (alkaline phosphatase)
Liver enzyme levels (aspartate transaminase)
Liver enzyme levels (aspartate transaminase)
Liver enzyme levels (gamma-glutamyl transferase)
Liver enzyme levels (gamma-glutamyl transferase)
Liver fibrosis in pediatric non-alcoholic fatty acid liver disease
Liver fibrosis in pediatric non-alcoholic fatty acid liver disease
Liver fibrosis severity in HIV/hepatitis C co-infection
Liver fibrosis severity in HIV/hepatitis C co-infection
Liver injury in anti-retroviral drug treated HIV
Liver injury in anti-retroviral drug treated HIV
Liver injury in anti-tuberculosis drug treatment
Liver injury in anti-tuberculosis drug treatment
Liver injury in combined anti-retroviral and anti-tuberculosis drug-treated HIV with tuberculosis
Liver injury in combined anti-retroviral and anti-tuberculosis drug-treated HIV with tuberculosis
Lp (a) levels
Lumiracoxib-related liver injury
Lumiracoxib-related liver injury
Metabolic syndrome
Metabolic syndrome (bivariate traits)
Metabolic traits
Metabolite levels
Metabolite levels
Metabolite levels (X-11787)
Metabolite levels (5-HIAA)
Metabolite levels (5-HIAA/ MHPG Ratio)
Metabolite levels (Dihydroxy docosatrienoic acid)
Metabolite levels (HVA)
Metabolite levels (HVA/5-HIAA ratio)
Metabolite levels (HVA/MHPG ratio)
Metabolite levels (HVA-5-HIAA Factor score)
Metabolite levels (lipid measures)
Metabolite levels (lipoprotein measures)
Metabolite levels (MHPG)
Metabolite levels (Pyroglutamine)
Metabolite levels (small molecules and protein measures)
Nevirapine-induced hypersensitivity in HIV (drug-induced liver injury)
Nevirapine-induced hypersensitivity in HIV (drug-induced liver injury)
NHDL cholesterol to HDL cholesterol ratio
Non-albumin protein levels
Nonalcoholic fatty liver disease
Nonalcoholic fatty liver disease
Non-alcoholic fatty liver disease histology (AST)
Non-alcoholic fatty liver disease histology (AST)
Non-alcoholic fatty liver disease histology (lobular)
Non-alcoholic fatty liver disease histology (lobular)
Non-alcoholic fatty liver disease histology (other)
Non-alcoholic fatty liver disease histology (other)
Nonalcoholic steatohepatitis-derived hepatocellular carcinoma
Nonalcoholic steatohepatitis-derived hepatocellular carcinoma
Obesity-related traits
Oleic acid (18:1n-9) levels
Palmitic acid (16:0) levels
Palmitoleic acid (16:1n-7) levels
Pediatric non-alcoholic fatty liver disease activity score
Pediatric non-alcoholic fatty liver disease activity score
Pediatric nonalcoholic steatohepatitis
Pediatric nonalcoholic steatohepatitis
Pharmacokinetics of antidepressant drugs in severe mental disorder (concentration dose ratio)
Pharmacokinetics of antiepileptic drugs in severe mental disorder (concentration drug ratio)
Pharmacokinetics of antipsychotic drugs in severe mental disorder (concentration drug ratio)
Pharmacokinetics of olanzapine in severe mental disorder (concentration dose ratio)
Phospholipid levels (plasma)
Plasma omega-3 polyunsaturated fatty acid level (eicosapentaenoic acid)
Plasma omega-3 polyunsaturated fatty acid levels (alphalinolenic acid)
Plasma omega-3 polyunsaturated fatty acid levels (docosahexaenoic acid)
Plasma omega-3 polyunsaturated fatty acid levels (docosapentaenoic acid)
Plasma omega-6 polyunsaturated fatty acid levels (adrenic acid)
Plasma omega-6 polyunsaturated fatty acid levels (arachidonic acid)
Plasma omega-6 polyunsaturated fatty acid levels (dihomo-gamma-linolenic acid)
Plasma omega-6 polyunsaturated fatty acid levels (gamma-linolenic acid)
Plasma omega-6 polyunsaturated fatty acid levels (linoleic acid)
Plasma plasminogen levels
Prevalent type 2 diabetes
Primary biliary cholangitis
Primary biliary cholangitis
Primary sclerosing cholangitis
Protein C levels
Protein quantitative trait loci
Protein quantitative trait loci
Prothrombin time
Response to acetaminophen (hepatotoxicity)
Response to hepatitis C treatment
Response to metformin (IC50)
Response to metformin in type 2 diabetes (glycemic)
Response to metformin in type 2 diabetes (HbA1c reduction)
Response to Pazopanib in cancer (hepatotoxicity)
Response to Pazopanib in cancer (hepatotoxicity)
Response to protease inhibitor treatment in hepatitis c (bilirubin toxicity)
Response to protease inhibitor treatment in hepatitis c (bilirubin toxicity)
Response to protease inhibitor treatment in hepatitis c (peak serum total bilirubin levels)
Response to protease inhibitor treatment in hepatitis c (peak serum total bilirubin levels)
Response to statins (HDL cholesterol change)
Response to statins (LDL cholesterol change)
Resting metabolic rate
Select biomarker traits
Serum albumin level
Serum albumin level
Serum alkaline phosphatase levels
Serum alkaline phosphatase levels
Serum alpha1-antitrypsin levels
Serum C3d:C3 ratio (systemic complement activation)
Serum ceruloplasmin levels
Serum metabolite levels
Serum total protein level
Sex hormone-binding globulin levels
Sex hormone-binding globulin levels in polycystic ovary syndrome
Sight-threatening diabetic retinopathy in type 2 diabetes
Stearic acid (18:0) levels
Susceptibility to persistent hepatitis B virus infection
Thiopurine S-methyltransferase activity
Thrombin generation potential phenotypes
Total bilirubin levels in HIV-1 infection
Total bilirubin levels in HIV-1 infection
Total cholesterol change in response to fenofibrate in statin-treated type 2 diabetes
Total cholesterol levels
Trans fatty acid levels
Triglyceride change in response to fenofibrate in statin-treated type 2 diabetes
Triglyceride levels
Triglyceride to HDL cholesterol ratio
Triglycerides
Type 2 diabetes
Type 2 diabetes (age of onset)
Type 2 diabetes (dietary heme iron intake interaction)
Type 2 diabetes (young onset) and obesity
Type 2 diabetes and other traits
Type 2 diabetes nephropathy
Warfarin maintenance dose
Very long-chain saturated fatty acid levels (fatty acid 20:0)
Very long-chain saturated fatty acid levels (fatty acid 22:0)
Very long-chain saturated fatty acid levels (fatty acid 24:0)
Very low density lipoprotein cholesterol levels
vWF and FVIII levels
Yu-Zhi constitution type in type 2 diabetes
